# Supplementary material for: Tandem LTR-retrotransposon structures are common and highly polymorphic in plant genomes
Source: Mob DNA. 2025 Mar 12;16:10. doi: 10.1186/s13100-025-00347-y (PMC11899658; doi:10.1186/s13100-025-00347-y)
Supplement: Supplementary file 2 — Supplementary Material 2 [file 13100_2025_347_MOESM2_ESM.ods]

## Sheet: Sheet1
Additional Table 1
Accessions used for pangenome construction using minimap2+SVIM-asm
Number	Accession name	Population	Data sorce
1	xiangling628S	cA	Zhou et al 2020
2	NATEL BORO::IRGC 34749-1	cA	Zhou et al 2020
3	Qingke	cA	Shang et al 2022
4	Kasalath	cA	Shang et al 2022
5	ARC 10497::IRGC 12485-1	cB	Zhou et al 2020
6	Basmati1	cB	Qin et al 2021
7	Dandongludao	GJ	Shang et al 2022
8	Laoguangtou 83	GJ	Shang et al 2022
9	Cunsanli	GJ	Shang et al 2022
10	Haobayong 1	GJ	Shang et al 2022
11	LJ	GJ-adm	Qin et al 2021
12	Ninghui 21	GJ-adm	Shang et al 2022
13	CHAO MEO::IRGC 80273-1	GJ-sbtrp	Zhou et al 2020
14	NamRoo	GJ-sbtrp	Qin et al 2021
15	Xishi 15	GJ-sbtrp	Shang et al 2022
16	Lamujia	GJ-sbtrp	Shang et al 2022
17	Haomake (K)	GJ-sbtrp	Shang et al 2022
18	2428	GJ-tmp	Qin et al 2021
19	DHX2	GJ-tmp	Qin et al 2021
20	ZH11	GJ-tmp	Qin et al 2021
21	KY131	GJ-tmp	Qin et al 2021
22	Kosh	GJ-tmp	Qin et al 2021
23	Aerjituo	GJ-tmp	Shang et al 2022
24	Albania Rice	GJ-tmp	Shang et al 2022
25	Baigedao	GJ-tmp	Shang et al 2022
26	Ailuyu	GJ-tmp	Shang et al 2022
27	KETAN NANGKA::IRGC 19961-2	GJ-trp	Zhou et al 2020
28	Azucena	GJ-trp	Zhou et al 2020
29	Lemont	GJ-trp	Qin et al 2021
30	American Huangkedao	GJ-trp	Shang et al 2022
31	Djanda Mandja	GJ-trp	Shang et al 2022
32	Nanoay P.A	GJ-trp	Shang et al 2022
33	80A97YR303-304-1-3	GJ-trp	Shang et al 2022
34	80050YR72136-43	GJ-trp	Shang et al 2022
35	ITA 221	GJ-trp	Shang et al 2022
36	Taidongludao	GJ-trp	Shang et al 2022
37	NH278	O. barthii	Shang et al 2022
38	NH279	O. barthii	Shang et al 2022
39	NH280	O. barthii	Shang et al 2022
40	CW01	O. rufipogon	Shang et al 2022
41	CW02	O. rufipogon	Shang et al 2022
42	CW05	O. rufipogon	Shang et al 2022
43	CG14	O. glaberrima	Qin et al 2021
44	Huazhan	XI	Zhang et al 2022
45	Jing4155S	XI	Zhang et al 2022
46	Longke638S	XI	Zhang et al 2022
47	Xiangling628S	XI	Zhang et al 2022
48	Zhenshan 97	XI-1A	Song et al 2021
49	CN1	XI-1A	Qin et al 2021
50	DG	XI-1A	Qin et al 2021
51	FS32	XI-1A	Qin et al 2021
52	G46	XI-1A	Qin et al 2021
53	D62	XI-1A	Qin et al 2021
54	II32	XI-1A	Qin et al 2021
55	9311	XI-1B	Qin et al 2021
56	G8	XI-1B	Qin et al 2021
57	R527	XI-1B	Qin et al 2021
58	S548	XI-1B	Qin et al 2021
59	Y3551	XI-1B	Qin et al 2021
60	R498	XI-1B	Qin et al 2021
61	Y58S	XI-1B	Qin et al 2021
62	IR64	XI-1B1	Zhou et al 2020
63	PR 106::IRGC 53418-1	XI-1B2	Zhou et al 2020
64	TM	XI-2	Qin et al 2021
65	GOBOL SAIL (BALAM)::IRGC 26624-2	XI-2A	Zhou et al 2020
66	LARHA MUGAD::IRGC 52339-1	XI-2B	Zhou et al 2020
67	TUMBA	XI-3	Qin et al 2021
68	LIMA::IRGC 81487-1	XI-3A	Zhou et al 2020
69	KHAO YAI GUANG::IRGC 65972-1	XI-3B1	Zhou et al 2020
70	LIU XU::IRGC 109232-1	XI-3B2	Zhou et al 2020
71	Minghui 63	XI-adm	Song et al 2021
72	FH838	XI-adm	Qin et al 2021
73	G630	XI-adm	Qin et al 2021
74	YX1	XI-adm	Qin et al 2021
75	WSSM	XI-adm	Qin et al 2021
ref	Nipponbare	GJ-tmp	Kawahara et al 2023
