# Supplementary material for: Tandem LTR-retrotransposon structures are common and highly polymorphic in plant genomes
Source: Mob DNA. 2025 Mar 12;16:10. doi: 10.1186/s13100-025-00347-y (PMC11899658; doi:10.1186/s13100-025-00347-y)
Supplement: Supplementary file 3 — Supplementary Material 3 [file 13100_2025_347_MOESM3_ESM.ods]

## Sheet: Sheet1
Additional Table 2
Accessions used for pangenome construction using cactus-minigraph
Number	Accession name	Subpopulation	Data sorce
1	CG14	O. glaberrima	Qin et al 2021
2	DXWR	O.rufipogon	Que et al 2022
3	Y476	O.rufipogon	Huang et al 2024
4	ObarRS3	O. barthii	Li et al 2020
5	NATEL BORO::IRGC 34749-1	cA	Zhou et al 2020
6	ARC 10497::IRGC 12485-1	cB	Zhou et al 2020
7	Azucena	GJ-trp	Zhou et al 2020
8	CHAO MEO::IRGC 80273-1	GJ-sbtrp	Zhou et al 2020
9	LJ	GJ-adm	Qin et al 2021
10	KETAN NANGKA::IRGC 19961-2	GJ-trp	Zhou et al 2020
11	CN1	XI-1A	Qin et al 2021
12	IR64	XI-1B1	Zhou et al 2020
13	PR 106::IRGC 53418-1	XI-1B2	Zhou et al 2020
14	GOBOL SAIL (BALAM)::IRGC 26624-2	XI-2A	Zhou et al 2020
15	LARHA MUGAD::IRGC 52339-1	XI-2B	Zhou et al 2020
16	LIMA::IRGC 81487-1	XI-3A	Zhou et al 2020
17	KHAO YAI GUANG::IRGC 65972-1	XI-3B1	Zhou et al 2020
18	LIU XU::IRGC 109232-1	XI-3B2	Zhou et al 2020
19	Minghui 63	XI-adm	Song et al 2021
ref	Nipponbare	GJ-tmp	Kawahara et al 2023
