# Supplementary material for: Tandem LTR-retrotransposon structures are common and highly polymorphic in plant genomes
Source: Mob DNA. 2025 Mar 12;16:10. doi: 10.1186/s13100-025-00347-y (PMC11899658; doi:10.1186/s13100-025-00347-y)
Supplement: Supplementary file 4 — Supplementary Material 4 [file 13100_2025_347_MOESM4_ESM.ods]

## Sheet: Hoja1
Additional Table 3
Description of the accessions used for the analysis of the TLI2 locus
Accession name	Species	Subpopulation	TLI2 haplotype
CW05	O. rufipogon	-	Haplotype 1; Empty locus
NH278	O. barthii	-	Haplotype 1; Empty locus
NH280	O. barthii	-	Haplotype 1; Empty locus
CG14	O. glaberrima	-	Haplotype 1; Empty locus
CN1	O. sativa	Indica	Haplotype 1; Empty locus
DG	O. sativa	Indica	Haplotype 1; Empty locus
G46	O. sativa	Indica	Haplotype 1; Empty locus
Longke638S	O. sativa	Indica	Haplotype 1; Empty locus
9311	O. sativa	Indica	Haplotype 1; Empty locus
CW01	O. rufipogon	-	Haplotype 2; MULE insertion
Nipponbare	O. sativa	Japonica	Haplotype 3; MULE insertion and Tandem LTR-RT insertion
Kosh	O. sativa	Japonica	Haplotype 3; MULE insertion and Tandem LTR-RT insertion
Aerjituo	O. sativa	Japonica	Haplotype 3; MULE insertion and Tandem LTR-RT insertion
ZH11	O. sativa	Japonica	Haplotype 3; MULE insertion and Tandem LTR-RT insertion
LARHA MUGAD::IRGC 52339-1	O. sativa	Indica	Haplotype 4; MULE insertion and LTR-RT insertion
DHX2	O. sativa	Japonica	Haplotype 4; MULE insertion and LTR-RT insertion
Xishi 15	O. sativa	Japonica	Haplotype 4; MULE insertion and LTR-RT insertion
Baigedao	O. sativa	Japonica	Haplotype 4; MULE insertion and LTR-RT insertion
Cunsanli	O. sativa	Japonica	Haplotype 4; MULE insertion and LTR-RT insertion
Albania Rice	O. sativa	Japonica	Haplotype 4; MULE insertion and LTR-RT insertion
Dandongludao	O. sativa	Japonica	Haplotype 4; MULE insertion and LTR-RT insertion
Lamujia	O. sativa	Japonica	Haplotype 4; MULE insertion and LTR-RT insertion
KETAN NANGKA::IRGC 19961-2	O. sativa	Japonica	Haplotype 5; MULE insertion and solo-LTR
NATEL BORO::IRGC 34749-1	O. sativa	cA	Haplotype 6; MULE-like excision
Basmati1	O. sativa	cB	Haplotype 6; MULE-like excision
TUMBA	O. sativa	Indica	Haplotype 6; MULE-like excision
LIU XU::IRGC 109232-1	O. sativa	Indica	Haplotype 6; MULE-like excision
GOBOL SAIL (BALAM)::IRGC 26624-2	O. sativa	Indica	Haplotype 6; MULE-like excision
