# Supplementary material for: Tandem LTR-retrotransposon structures are common and highly polymorphic in plant genomes
Source: Mob DNA. 2025 Mar 12;16:10. doi: 10.1186/s13100-025-00347-y (PMC11899658; doi:10.1186/s13100-025-00347-y)
Supplement: Supplementary file 5 — Supplementary Material 5 [file 13100_2025_347_MOESM5_ESM.xlsx]

## Sheet: Hoja1
Additional Table 4
Description of the lineages and families of the 66 tandem LTR-RT structures from Nipponbare
Chr	Start	End	Superfamily	Lineage	Family (REPBase)
Chr01	21316296	21328771	LTR Gypsy	Tekay	RIRE8A
Chr01	42887771	42903183	LTR Gypsy	Retand	RETRO1
Chr02	359587	381449	LTR Gypsy	Tekay	RETROSAT2
Chr02	11612635	11635615	LTR Gypsy	Tekay	RETROSAT3
Chr02	25083628	25101162	LTR Gypsy	Tekay	RETROSAT4
Chr02	26588415	26603654	LTR Gypsy	Retand	RETRO1
Chr03	13515047	13548339	LTR Gypsy	Tekay	RIRE3
Chr03	13850189	13856819	LTR Copia	Ivana	SC-3
Chr03	15236340	15251489	LTR Gypsy	Ogre	Atlantys
Chr04	7767509	7789675	LTR Gypsy	Tekay	RIRE3
Chr04	9500675	9557048	LTR Gypsy	Tekay	SZ-22
Chr04	10504016	10519993	LTR Gypsy	Tekay	Truncator
Chr04	11804486	11811597	LTR Copia	Ivana	SC-3
Chr04	11943983	11963306	LTR Gypsy	Tekay	RIRE3
Chr04	11971871	11985931	LTR Gypsy	Tekay	RIRE3
Chr04	13322879	13338262	LTR Copia	SIRE	Copia1
Chr04	14420900	14447002	LTR Gypsy	Tekay	RIRE3
Chr04	22713696	22736395	LTR Gypsy	Tekay	RIRE3
Chr05	1374707	1391735	LTR Gypsy	Retand	RETRO1
Chr05	3932357	3954334	LTR Gypsy	Tekay	RETROSAT2
Chr05	4005615	4071266	LTR Gypsy	Tekay	RETROSAT2
Chr05	5559021	5584404	LTR Gypsy	Retand	RETRO1
Chr05	9010094	9033163	LTR Gypsy	Retand	RIRE2
Chr05	9871127	9890360	LTR Gypsy	Tekay	RIRE3
Chr05	10621644	10670407	LTR Copia	TAR	RETROSAT6_p1
Chr05	11125386	11149500	LTR Gypsy	Tekay	RIRE3
Chr05	11533180	11552991	LTR Gypsy	Tekay	RIRE3A
Chr05	14089222	14100849	LTR Gypsy	Tekay	RIRE8A
Chr06	12156623	12177611	LTR Gypsy	Tekay	Truncator
Chr06	15936139	15949259	LTR Gypsy	Athila	ATHILA-5
Chr06	18651092	18664879	LTR Gypsy	Tekay	RIRE3
Chr06	22439520	22457394	LTR Gypsy	Tekay	RIRE3A
Chr06	22743533	22753101	LTR Copia	Bianca	Copia-66
Chr06	29243366	29330520	LTR Gypsy	Tekay	RETROSAT2
Chr07	24214	35398	LTR Gypsy	Retand	RETRO1
Chr07	10190549	10204352	LTR Gypsy	Reina	RLG_scReina_1_1
Chr07	10394177	10414128	LTR Gypsy	Tekay	RIRE3
Chr07	13904301	13922073	LTR Gypsy	Tekay	RIRE3
Chr07	15799764	15827245	LTR Gypsy	Ogre	Atlantys
Chr07	24864725	24893292	LTR Gypsy	Tekay	RETROSAT3
Chr08	6899256	6917963	LTR Gypsy	Tekay	RIRE3
Chr08	6981952	7002249	LTR Gypsy	Tekay	RIRE3
Chr08	12494466	12519829	LTR Gypsy	Tekay	RIRE3
Chr08	13882312	13906458	LTR Gypsy	Tekay	RIRE3
Chr08	14431772	14447564	LTR Gypsy	Tekay	RETROSAT2
Chr08	14828863	14846552	LTR Gypsy	Tekay	RIRE3
Chr08	17276802	17292527	LTR Gypsy	Tekay	Os0506_LTR
Chr08	19103279	19117224	LTR Gypsy	Ogre	Atlantys
Chr09	207457	238495	LTR Gypsy	Tekay	RIRE3
Chr09	379152	402566	LTR Gypsy	Retand	RIRE2
Chr09	2371243	2379589	LTR Gypsy	CRM	SZ-22
Chr09	5510919	5536431	LTR Gypsy	Tekay	Truncator
Chr09	10638377	10657164	LTR Gypsy	Tekay	RIRE3
Chr09	22975119	23001129	LTR Gypsy	Retand	RETRO1
Chr10	5087977	5106488	LTR Gypsy	Tekay	RIRE8A
Chr10	5978830	6001778	LTR Gypsy	Retand	RIRE2
Chr10	9638753	9649110	LTR Gypsy	Athila	GypsO
Chr10	11491482	11502831	LTR Gypsy	Athila	ATHILA-5
Chr10	12477454	12494332	LTR Gypsy	Athila	ATHILA-5
Chr10	12600940	12626715	LTR Gypsy	Tekay	RIRE3
Chr10	16887040	16890657	LTR Copia	Ivana	SC-8
Chr10	19312518	19325250	LTR Gypsy	Retand	RETRO1
Chr11	2990173	3010343	LTR Gypsy	Tekay	RETROSAT3
Chr12	7156641	7160249	LTR Copia	Ivana	Copia-20
Chr12	12656359	12670099	LTR Gypsy	Tekay	RIRE8A
Chr12	17241568	17265010	LTR Gypsy	Tekay	RETROSAT3
