# Supplementary material for: Tandem LTR-retrotransposon structures are common and highly polymorphic in plant genomes
Source: Mob DNA. 2025 Mar 12;16:10. doi: 10.1186/s13100-025-00347-y (PMC11899658; doi:10.1186/s13100-025-00347-y)
Supplement: Supplementary file 6 — Supplementary Material 6 [file 13100_2025_347_MOESM6_ESM.ods]

## Sheet: Sheet1
Additional Table 5
Selected LTR-RT tandems present in the Nipponbare genome.
Number	Position	Superfamily	Order	Recognized LTR-RT structure (Yes/No)	Target site duplicacion (TSD) (Yes/No)	Recognized Domains (Yes/No)
1	Chr01:21316296-21328771	Gypsy	Tekay	Yes	No	Yes
2	Chr02:26588415-26603654	Gypsy	Retand	Yes	Yes	Yes
3	Chr02:359587-381449	Gypsy	Tekay	Yes	Yes	Yes
4	Chr04:11804486-11811597	Copia	Ivana	Yes	No	Yes
5	Chr04:11943983-11963306	Gypsy	Tekay	Yes	No	Yes
6	Chr04:13322879-13338262	Copia	SIRE	Yes	No	Yes
7	Chr05:10621644-10670407	Copia	TAR	Yes	Yes	Yes
8	Chr05:11125386-11149500	Gypsy	Tekay	Yes	Yes	Yes
9	Chr05:11533180-11552991	Gypsy	Tekay	Yes	No	Yes
10	Chr05:14089222-14100849	Gypsy	Tekay	Yes	Yes	Yes
11	Chr05:3932357-3954334	Gypsy	Tekay	Yes	No	Yes
12	Chr05:4005615-4071266	Gypsy	Tekay	Yes	No	Yes
13	Chr06:12156623-12177611	Gypsy	Tekay	Yes	Yes	Yes
14	Chr06:22439520-22457394	Gypsy	Tekay	Yes	No	Yes
15	Chr06:29243366-29292882	Gypsy	Tekay	Yes	No	Yes
16	Chr07:24864725-24893292	Gypsy	Tekay	Yes	No	Yes
17	Chr08:13882312-13906458	Gypsy	Tekay	Yes	Yes	Yes
18	Chr08:14431772-14447564	Gypsy	Tekay	Yes	No	Yes
19	Chr08:17276802-17292527	Gypsy	Tekay	Yes	No	Yes
20	Chr08:6899256-6917963	Gypsy	Tekay	Yes	No	Yes
21	Chr09:207457-238495	Gypsy	Tekay	Yes	No	Yes
22	Chr09:2371243-2379589	Gypsy	CRM	Yes	Yes	Yes
23	Chr10:11491482-11502831	Gypsy	Athila	Yes	Yes	Yes
24	Chr10:16887040-16890657	Copia	Ivana	Yes	No	Yes
25	Chr10:19312518-19325250	Gypsy	Retand	Yes	No	Yes
26	Chr10:5087977-5106488	Gypsy	Tekay	Yes	No	Yes
27	Chr11:2990173-3010343	Gypsy	Tekay	Yes	No	Yes
28	Chr12:7156641-7160249	Copia	Ivana	Yes	Yes	Yes
