# Supplementary material for: Tandem LTR-retrotransposon structures are common and highly polymorphic in plant genomes
Source: Mob DNA. 2025 Mar 12;16:10. doi: 10.1186/s13100-025-00347-y (PMC11899658; doi:10.1186/s13100-025-00347-y)
Supplement: Supplementary file 7 — Supplementary Material 7 [file 13100_2025_347_MOESM7_ESM.xlsx]

## Sheet: Hoja1
Additional Table 6
Description of the lineages and families of the tandem LTR-RT structures from the rice pangenome
Chr	Position in Nipponbare	Superfamily	Lineage	Family (REPBase)
Chr07	26720309	LTR Gypsy	Tekay	RETROSAT2
Chr09	3699699	LTR Gypsy	Tekay	RIRE8A
Chr09	6552654	LTR Copia	Ivana	Copia-49_SB
Chr10	9032686	LTR Gypsy	Tekay	RETROSAT2
Chr10	16153832	LTR Copia	Ale	Copia-45
Chr11	21248935	LTR Copia	TAR	Copia2
Chr12	6205966	LTR Gypsy	Tekay	RIRE8A
Chr05	12646890	LTR Gypsy	CRM	SZ-22
Chr01	23420025	LTR Gypsy	Tekay	Unknown
Chr09	18608785	LTR Copia	TAR	Copia2
Chr10	8063711	LTR Gypsy	CRM	SZ-22
Chr04	3617520	LTR Gypsy	Tekay	RETROSAT2
Chr07	25317135	LTR Gypsy	Retand	RETRO1
Chr10	1683088	LTR Copia	Ivana	SC-3
Chr11	13539489	LTR Gypsy	Tekay	RIRE8A
Chr11	13807433	LTR Gypsy	Tekay	RETROSAT2
Chr05	17098021	LTR Gypsy	Tekay	RIRE8A
Chr02	16763017	LTR Gypsy	Tekay	RIRE8A
Chr04	19969353	LTR Gypsy	Retand	RETRO1
Chr06	12773122	LTR Gypsy	Tekay	RIRE8A
Chr07	23847432	LTR Gypsy	Tekay	RETROSAT3
Chr11	15502397	LTR Gypsy	Tekay	RIRE8A
Chr10	9529662	LTR Gypsy	Tekay	RIRE8A
Chr08	2697886	LTR Gypsy	Tekay	RIRE3
Chr03	20072612	LTR Gypsy	Tekay	RIRE8A
Chr03	21748560	LTR Gypsy	Tekay	RIRE8A
Chr05	25129850	LTR Gypsy	Retand	RETRO1
Chr12	15269328	LTR Gypsy	Tekay	RIRE8A
Chr02	13320632	LTR Gypsy	Tekay	RIRE8A
Chr04	6059155	LTR Copia	TAR	Copia2
Chr04	10047717	LTR Gypsy	Tekay	RIRE8A
Chr04	13709327	LTR Gypsy	Tekay	RETROSAT2
Chr01	14002627	LTR Gypsy	Tekay	RIRE8A
Chr06	17303674	LTR Gypsy	Tekay	RIRE8A
Chr07	6657929	LTR Gypsy	Tekay	RETROSAT2
Chr07	12011709	LTR Gypsy	CRM	Unknown
Chr02	8829839	LTR Copia	TAR	Copia2
Chr04	32088235	LTR Copia	Ivana	Copia-49
Chr05	13974515	LTR Gypsy	Retand	RETRO1
Chr08	5658863	LTR Gypsy	Tekay	RETROSAT2
Chr08	12956148	LTR Gypsy	CRM	SZ-22
Chr08	13215014	LTR Gypsy	CRM	SZ-22
Chr08	18543458	LTR Copia	TAR	Copia2
Chr10	8204351	LTR Gypsy	CRM	SZ-22
Chr12	11656455	LTR Gypsy	CRM	RIRE3
Chr12	11815311	LTR Gypsy	CRM	SZ-22
Chr03	13935405	LTR Gypsy	Retand	RETRO1
Chr06	28759331	LTR Gypsy	Tekay	RETRO1
Chr08	13813362	LTR Gypsy	CRM	SZ-22
Chr10	4235801	LTR Gypsy	Tekay	RIRE8A
Chr06	1430303	LTR Gypsy	Retand	RETRO1
Chr06	18115466	LTR Gypsy	Tekay	Unknown
Chr08	13118305	LTR Gypsy	CRM	SZ-22
Chr01	34571517	LTR Copia	TAR	Copia2
Chr08	8737349	LTR Gypsy	Tekay	RIRE3
Chr04	9887140	LTR Gypsy	CRM	SZ-22
Chr10	6026909	LTR Gypsy	Tekay	RIRE8A
Chr12	2053952	LTR Gypsy	Tekay	RETROSAT2
Chr06	744119	LTR Gypsy	Tekay	RETROSAT5
Chr06	3746628	LTR Gypsy	Tekay	RIRE3
Chr05	16529644	LTR Gypsy	Tekay	Unknown
Chr06	15827168	LTR Gypsy	Tekay	RIRE8A
Chr08	10531796	LTR Gypsy	Tekay	RIRE8A
Chr11	11953513	LTR Gypsy	Tekay	RIRE8A
Chr02	24663648	LTR Gypsy	Tekay	RIRE3
Chr02	32811657	LTR Gypsy	Tekay	RETROSAT2
Chr06	5208516	LTR Gypsy	Tekay	RETROSAT4
Chr07	10136023	LTR Copia	Ivana	SC-3
Chr11	4157707	LTR Gypsy	Tekay	RIRE3
Chr04	10647216	LTR Gypsy	Tekay	RIRE8A
Chr12	12824784	LTR Gypsy	Tekay	RETROSAT2
Chr02	28901625	LTR Gypsy	Tekay	RIRE8A
Chr02	2429432	LTR Gypsy	Tekay	Unknown
Chr02	17200726	LTR Copia	Ivana	Unknown
Chr04	25349132	LTR Gypsy	Retand	RETRO1
Chr06	16001801	LTR Gypsy	Tekay	RIRE8A
Chr08	26896007	LTR Copia	SIRE	SZ-55
Chr11	899468	LTR Gypsy	Retand	RETRO1
Chr03	29877426	LTR Gypsy	Retand	RETRO2A
Chr07	7993945	LTR Gypsy	Tekay	RIRE8A
Chr03	17778802	LTR Gypsy	Tekay	RETROSAT3
Chr04	4716827	LTR Gypsy	Tekay	RIRE3
Chr01	41980736	LTR Gypsy	Tekay	RIRE8A
Chr01	10155279	LTR Gypsy	Tekay	RIRE8A
Chr10	3699394	LTR Gypsy	CRM	SZ-22
Chr11	16047735	LTR Gypsy	Tekay	RIRE3
Chr08	14600204	LTR Gypsy	Tekay	RETROSAT2
Chr12	15667857	LTR Gypsy	Tekay	RIRE3
Chr11	6370667	LTR Gypsy	Tekay	RIRE8A
Chr10	14440751	LTR Gypsy	Retand	RETRO1
Chr10	22601678	LTR Gypsy	Retand	RETRO1
Chr11	11404695	LTR Gypsy	Tekay	RIRE3
Chr11	20283633	LTR Gypsy	Tekay	RETRO1
Chr12	13577985	LTR Gypsy	Tekay	RIRE8A
Chr12	23115041	LTR Gypsy	Retand	RETRO2A
Chr02	1724180	LTR Gypsy	Retand	RIRE2
Chr02	1932069	LTR Gypsy	Tekay	RIRE3
Chr02	26092759	LTR Gypsy	Retand	RIRE2
Chr03	949665	LTR Gypsy	Retand	RIRE2
Chr01	7812559	LTR Gypsy	Tekay	RETROSAT3
Chr03	7267994	LTR Gypsy	Tekay	RETROSAT3
Chr03	10453541	LTR Gypsy	Retand	RIRE2
Chr03	21374596	LTR Gypsy	Retand	RETRO1
Chr03	23824923	LTR Gypsy	Retand	RETRO2A
Chr03	25573535	LTR Gypsy	Retand	RIRE2
Chr01	11015352	LTR Gypsy	Tekay	RIRE8A
Chr06	20384404	LTR Gypsy	Retand	RIRE2
Chr07	5667624	LTR Gypsy	Reina	SZ-54
Chr08	11528204	LTR Gypsy	Retand	RIRE2
Chr09	16668041	LTR Gypsy	Retand	Unknown
Chr09	22081251	LTR Gypsy	Retand	RETRO1
Chr10	104903	LTR Gypsy	Tekay	RIRE8A
Chr09	20336413	LTR Gypsy	Tekay	RIRE8A
Chr03	2742306	LTR Gypsy	Reina	SZ-54A
Chr03	9342332	LTR Gypsy	Retand	Unknown
Chr03	11410915	LTR Gypsy	Retand	RIRE2
Chr04	16361960	LTR Gypsy	Retand	RIRE2
Chr04	35002900	LTR Gypsy	Retand	RETRO1
Chr07	6137	LTR Gypsy	Retand	RETRO2A
Chr07	24916497	LTR Gypsy	Tekay	RETROSAT2
Chr08	5878456	LTR Gypsy	Tekay	RIRE8A
Chr08	23408410	LTR Gypsy	Retand	RETRO1
Chr09	462226	LTR Gypsy	Tekay	RETROSAT3
Chr09	3710696	LTR Gypsy	Tekay	RIRE3
Chr02	9063320	LTR Gypsy	Retand	RETRO1_pol
Chr03	10447269	LTR Gypsy	Retand	RETRO1
Chr05	26359949	LTR Gypsy	Retand	RETRO1
Chr06	23960962	LTR Copia	Ikeros	OSTONOR1
Chr01	27938350	LTR Gypsy	Retand	RETRO1
Chr09	1456002	LTR Copia	TAR	Copia2
Chr04	34433361	LTR Copia	TAR	Copia2
Chr08	13450243	LTR Gypsy	CRM	SZ-22
Chr07	19072246	LTR Gypsy	Tekay	RETROSAT2
Chr10	11631551	LTR Copia	TAR	Copia2
Chr03	19686965	LTR Gypsy	Tekay	RIRE8A
Chr03	25625545	LTR Copia	TAR	Copia2
Chr12	14681599	LTR Gypsy	Tekay	RIRE8A
Chr06	29623869	LTR Gypsy	Tekay	RETROSAT2
Chr10	8596397	LTR Gypsy	Tekay	RIRE3
Chr02	6008481	LTR Copia	Ivana	CPSC3
Chr06	14500494	LTR Gypsy	Tekay	RIRE8A
Chr10	4734887	LTR Gypsy	Tekay	RIRE8A
Chr10	16902733	LTR Gypsy	Retand	RIRE2
Chr12	9823797	LTR Copia	TAR	Copia
Chr01	2663375	LTR Gypsy	Retand	RETRO1
Chr03	17976183	LTR Gypsy	Tekay	RIRE8A
Chr08	7590600	LTR Gypsy	Retand	RETRO1
Chr02	24795755	LTR Gypsy	Tekay	Unknown
Chr01	13166976	LTR Gypsy	Tekay	RIRE3
Chr11	23838173	LTR Gypsy	Retand	RETRO1
Chr12	27505175	LTR Copia	TAR	Copia2
Chr06	28778722	LTR Gypsy	Tekay	RIRE3
Chr07	11759525	LTR Gypsy	Tekay	RETROSAT3
Chr10	220053	LTR Gypsy	Tekay	RIRE3
Chr11	11687813	LTR Gypsy	Tekay	TEKAY
Chr03	13940471	LTR Gypsy	Tekay	MuDR3
Chr04	7370000	LTR Gypsy	Tekay	RETROSAT2
Chr05	18119538	LTR Gypsy	CRM	CRM
Chr01	14530566	LTR Copia	Tork	COPI2
Chr06	10095625	LTR Gypsy	Tekay	RETROSAT3
Chr09	6073501	LTR Gypsy	Retand	RIRE2
Chr10	686639	LTR Gypsy	Tekay	RETROSAT4
Chr10	8557750	LTR Gypsy	Tekay	RIRE8A
Chr10	6909427	LTR Gypsy	Tekay	RETROSAT2
Chr10	16219774	LTR Gypsy	Tekay	RETROSAT3
Chr05	12178315	LTR Gypsy	CRM	SZ-22
Chr11	13005305	LTR Gypsy	CRM	Unknown
Chr12	14667255	LTR Copia	TAR	Copia2
Chr08	18913157	LTR Gypsy	Tekay	RETROSAT3
Chr10	8319175	LTR Gypsy	Tekay	RIRE2
Chr11	7554867	LTR Gypsy	Tekay	RIRE8A
Chr11	11423194	LTR Gypsy	Tekay	RIRE8A
Chr11	15936501	LTR Gypsy	Tekay	RETROSAT2
Chr02	10569640	LTR Gypsy	Tekay	RIRE8A
Chr04	17169747	LTR Gypsy	Tekay	RIRE8A
Chr04	10164791	LTR Gypsy	CRM	SZ-22
Chr06	21626541	LTR Gypsy	CRM	SZ-22
Chr08	27932999	LTR Copia	TAR	Copia2
Chr11	10235123	LTR Copia	TAR	Copia2
Chr11	10684400	LTR Gypsy	Tekay	RIRE3
Chr11	22490081	LTR Copia	Ivana	CPSC4A
Chr03	22039404	LTR Gypsy	Tekay	RIRE8A
Chr05	1312507	LTR Gypsy	Tekay	RIRE3
Chr05	14113605	LTR Gypsy	Tekay	rn_364-201_IR
Chr04	12092214	LTR Gypsy	Tekay	RETROSAT5
Chr11	10004893	LTR Copia	Tork	COPI1
Chr12	6863445	LTR Gypsy	Tekay	RIRE8A
Chr12	15872345	LTR Gypsy	Tekay	RIRE3
Chr02	9229120	LTR Gypsy	Tekay	RETROSAT4
Chr05	22654588	LTR Gypsy	CRM	Unknown
Chr07	13663911	LTR Copia	Ale	Gypsy1
Chr06	19916273	LTR Gypsy	Tekay	RLG_scDEL_1_6
Chr09	2239806	LTR Gypsy	Tekay	RIRE8A
Chr10	11847824	LTR Gypsy	Tekay	RETROSAT5
Chr11	2634018	LTR Copia	Ivana	SC-3
Chr06	16090949	LTR Gypsy	Tekay	RIRE8A
Chr06	14861147	LTR Gypsy	CRM	SZ-22
Chr07	11147448	LTR Gypsy	Tekay	RIRE8A
Chr08	13536957	LTR Gypsy	Tekay	RIRE8A
Chr08	13604913	LTR Gypsy	CRM	SZ-22
